# Supplementary material for: Exercise Training and Biomarkers of Neuroaxonal Injury in Multiple Sclerosis: Narrative Review
Source: Int J Environ Res Public Health. 2026 Mar 17;23(3):380. doi: 10.3390/ijerph23030380 (PMC13026328; doi:10.3390/ijerph23030380)
Supplement: Supplementary file 1 [file ijerph-23-00380-s001.zip]

Archive with 1 entries (1 files):
- ijerph-4140514-supplementary.pdf
